# Supplementary material for: Impact of Mixed Equine Influenza Vaccination on Correlate of Protection in Horses
Source: Vaccines (Basel). 2018 Oct 4;6(4):71. doi: 10.3390/vaccines6040071 (PMC6313876; doi:10.3390/vaccines6040071)
Supplement: Supplementary file 1 [file vaccines-06-00071-s001.zip]

Archive with 3 entries (2 files):
- vaccines-347927-SI/
- vaccines-347927-SI/Supplementary_Chart S1 Dilai et al.doc
- vaccines-347927-SI/Supplementary_table S1 CONSORT Checklist Dilai et al.doc
